# Supplementary material for: IsopiRBank: a research resource for tracking piRNA isoforms
Source: Database (Oxford). 2018 Jun 28;2018:bay059. doi: 10.1093/database/bay059 (PMC6025188; doi:10.1093/database/bay059)
Supplement: Supplementary Data [file bay059_supp.zip]

Archive with 2 entries (2 files):
- Supplementary Figures.docx
- Supplementary Tables.docx
